# Supplementary material for: Turning Disposed into Disposable—Development of Single-Use Products from Underutilized Brewery Wastes
Source: Foods. 2026 Mar 4;15(5):860. doi: 10.3390/foods15050860 (PMC12985305; doi:10.3390/foods15050860)
Supplement: Supplementary file 1 [file foods-15-00860-s001.zip]

Archive with 1 entries (1 files):
- foods-4148274-supplementary.pdf
